# Supplementary material for: Identification of different mutational profiles in cancers arising in specific colon segments by next generation sequencing
Source: Oncotarget. 2018 May 8;9(35):23960–74. doi: 10.18632/oncotarget.25251 (PMC5963617; doi:10.18632/oncotarget.25251)
Supplement: Supplementary file 4 [file oncotarget-09-23960-s004.xlsx]

## Sheet: Supplemental Table S3
Supplemental Table S3. List of COSMIC variants identified in the 37 colon cancer samples analyzed.
Gene Symbol	Variant	Coverage	Frequency	Quality	Allele Source	Allele Name	Region Name	VCF Position	VCF Ref	VCF Variant	Sample Name	CODON_CHANGE	AA change	TYPE	dbSNP_ID
APC	chr5_112175639_C_T	453	19.6	673.1	Hotspot	COSM13127	343115175	112175639	C	T	CC01	AAG [C/T]GA GAA	R1450*	Nonsense	rs121913332
APC	chr5_112128191_C_T	1172	23	1682.11	Hotspot	COSM13130	222945169	112128191	C	T	CC20	ATA [C/T]GA CAG	R232*	Nonsense
APC	chr5_112175639_C_T	841	21.4	1082.45	Hotspot	COSM13127	343115175	112175639	C	T	CC20	AAG [C/T]GA GAA	R1450*	Nonsense	rs121913332
APC	chr5_112175639_C_T	529	11.5	328.37	Hotspot	COSM13127	343115175	112175639	C	T	CC21	AAG [C/T]GA GAA	R1450*	Nonsense	rs121913332
APC	chr5_112128143_C_T	199	9	91.33	Hotspot	COSM98420	222945169	112128143	C	T	CC22	CAG [C/T]GA AGA	R216*	Nonsense	rs62619935
APC	chr5_112128143_C_T	881	31.4	2723.03	Hotspot	COSM98420	222945169	112128143	C	T	CC17	CAG [C/T]GA AGA	R216*	Nonsense	rs62619935
APC	chr5_112175639_C_T	1994	36.5	7721.3	Hotspot	COSM13127	343115175	112175639	C	T	CC17	AAG [C/T]GA GAA	R1450*	Nonsense	rs121913332
APC	chr5_112175213_A_T	165	15.2	121.21	Hotspot	COSM13727	222748274	112175213	A	T	CC11	ATA [A/T]AA GAA	K1308*	Nonsense
APC	chr5_112173917_C_T	193	47.7	1114.48	Hotspot	COSM18852	224545285	112173917	C	T	CC18	AAG [C/T]GA GGT	R876*	Nonsense	rs121913333
APC	chr5_112175216_GAAAA_-	522	53.6	2540.04	Hotspot	COSM19145	222748274	112175211	TAAAAG	T	CC35		E1309fs	Frameshift
APC	chr5_112175217_AAAAG_-	522	53.6	2540.04	Hotspot	COSM18701	222748274	112175211	TAAAAG	T	CC35		E1309fs	Frameshift
APC	chr5_112175218_AAAGA_-	522	53.6	2540.04	Hotspot	COSM13113	222748274	112175211	TAAAAG	T	CC35		E1309fs	Frameshift	rs121913224
BRAF	chr7_140453136_A_T	1995	32.2	5047.22	Hotspot	COSM476	223465859	140453136	AC	TC	CC12	ACA G[T/A]G AAA	V600E	Single AA Change	rs113488022
BRAF	chr7_140453136_A_T	176	14.8	123.08	Hotspot	COSM476	223465859	140453136	AC	TC	CC13	ACA G[T/A]G AAA	V600E	Single AA Change	rs113488022
BRAF	chr7_140453154_T_C	601	9.2	159.23	Hotspot	COSM467	223465859	140453154	T	C	CC08	GGT G[A/G]T TTT	D594G	Single AA Change	rs121913338
BRAF	chr7_140453136_A_T	781	23.9	1206.88	Hotspot	COSM476	223465859	140453136	AC	TC	CC32	ACA G[T/A]G AAA	V600E	Single AA Change	rs113488022
DNMT3A	chr2_25463181_C_T	308	5.2	50.91	Hotspot	COSM133732	229972415	25463181	C	T	CC23	TCG C[G/A]A TTT	R771Q	Single AA Change
EGFR	chr7_55242423_G_A	73	8.2	30.16	Hotspot	COSM13432	227830783	55242423	G	A	CC27	CTC TG[G/A] ATC	W731*	Nonsense	rs121913467
ERBB2	chr17_37868208_C_T	1080	12.8	536.65	Hotspot	COSM48358	230699580	37868208	C	T	CC24	GGA T[C/T]C TGC	S310F	Single AA Change
FBXW7	chr4_153244092_G_A	954	40.6	4283.65	Hotspot	COSM27083	231818832	153244092	G	A	CC21	AGT [C/T]GG AAT	R689W	Single AA Change
FBXW7	chr4_153249361_-_T	1969	18.5	577.29	Hotspot	COSM22968	229675987	153249360	CT	CTT	CC25		R473fs	Frameshift
FBXW7	chr4_153249385_G_A	1999	30.1	4516.54	Hotspot	COSM170725	229675987	153249385	G	A	CC12	GTG [C/T]GT TGT	R465C	Single AA Change
GNAS	chr20_57484421_G_A	161	18.6	220.73	Hotspot	COSM27895	227369383	57484421	G	A	CC17	TGC C[G/A]T GTC	R844H	Single AA Change	rs121913495
JAK3	chr19_17945696_C_T	1168	22.6	1299.67	Hotspot	COSM34213	233510195	17945696	C	T	CC33	GGC [G/A]TC ACC	V722I	Single AA Change	rs3213409
JAK3	chr19_17945696_C_T	115	40.9	476.81	Hotspot	COSM34213	233510195	17945696	C	T	CC26	GGC [G/A]TC ACC	V722I	Single AA Change	rs3213409
KRAS	chr12_25378561_G_A	1319	28.8	3539.75	Hotspot	COSM19900	233466735	25378561	G	A	CC17	TCA G[C/T]A AAG	A146V	Single AA Change
KRAS	chr12_25398285_C_T	1532	35.3	4470.66	Hotspot	COSM517	231132733	25398285	C	T	CC11	GCT [G/A]GT GGC	G12S	Single AA Change	rs121913530
KRAS	chr12_25398284_C_A	182	35.7	451.169	Hotspot	COSM520	231132733	25398284	CC	AC	CC35	GCT G[G/T]T GGC	G12V	Single AA Change	rs121913529
KRAS	chr12_25398284_C_T	68	23.5	96.6491	Hotspot	COSM521	231132733	25398284	CC	TC	CC37	GCT G[G/A]T GGC	G12D	Single AA Change	rs121913529
KRAS	chr12_25398284_C_T	288	14.2	261.432	Hotspot	COSM521	231132733	25398284	CC	TC	CC34	GCT G[G/A]T GGC	G12D	Single AA Change	rs121913529
KRAS	chr12_25398284_C_T	293	7.5	33.6451	Hotspot	COSM521	231132733	25398284	CC	TC	CC33	GCT G[G/A]T GGC	G12D	Single AA Change	rs121913529
NRAS	chr1_115256530_G_T	137	24.1	223.04	Hotspot	COSM580	242658097	115256530	GT	TT	CC24	GGA [C/A]AA GAA	Q61K	Single AA Change	rs121913254
PAX5	chr9_37020768_A_C	578	8.3	137.71	Hotspot	COSM85951	241264293	37020768	A	C	CC25	GGG G[T/G]T TTT	V26G	Single AA Change
PIK3CA	chr3_178936091_G_A	1462	50.8	9192.84	Hotspot	COSM125370	235948521	178936091	G	A	CC01	ACT [G/A]AG CAG	E545K	Single AA Change	rs104886003
PIK3CA	chr3_178936082_G_A	1913	7.6	554.82	Hotspot	COSM760	235948521	178936082	G	A	CC17	TCT [G/A]AA ATC	E542K	Single AA Change	rs121913273
PIK3CA	chr3_178936091_G_A	112	25	227	Hotspot	COSM125370	235948521	178936091	G	A	CC15	ACT [G/A]AG CAG	E545K	Single AA Change	rs104886003
PIK3CA	chr3_178916876_G_A	181	7.7	40.58	Hotspot	COSM746	237452875	178916876	G	A	CC07	AGA C[G/A]A CTT	R88Q	Single AA Change	rs121913287
PIK3CA	chr3_178936082_G_A	211	7.1	64.1761	Hotspot	COSM760	235948521	178936082	G	A	CC34	TCT [G/A]AA ATC	E542K	Single AA Change	rs121913273
PIK3CA	chr3_178936091_G_A	80	25	173.75	Hotspot	COSM125370	235948521	178936091	G	A	CC27	ACT [G/A]AG CAG	E545K	Single AA Change	rs104886003
PTEN	chr10_89720812_A_-	1992	32.6	1442.17	Hotspot	COSM5823	236875490	89720811	CA	C	CC12		T321fs	Frameshift
PTEN	chr10_89720817_A_-	1992	32.6	1442.17	Hotspot	COSM5801	236875490	89720811	CA	C	CC12		N323fs	Frameshift	rs121913291
SMAD4	chr18_48591919_G_A	154	18.2	157.34	Hotspot	COSM14122	326977563	48591919	G	A	CC13	GAT C[G/A]C TTT	R361H	Single AA Change
TP53	chr17_7577532_G_A	1376	11.6	569.15	Hotspot	COSM10771	261746128	7577532	GG	AG	CC24	AGG C[C/T]C ATC	P250L	Single AA Change
TP53	chr17_7578406_C_T	938	44.9	4017.58	Hotspot	COSM99914	262578967	7578406	C	T	CC11	AGG C[G/A]C TGC	R175H	Single AA Change	rs28934578
TP53	chr17_7577120_C_T	1999	9.4	520.32	Hotspot	COSM99729	261669586	7577120	CG	TG	CC12	GTG C[G/A]T GTT	R273H	Single AA Change	rs28934576
TP53	chr17_7577121_G_A	1999	24.8	3284.77	Hotspot	COSM99933	261669586	7577121	G	A	CC12	GTG [C/T]GT GTT	R273C	Single AA Change	rs121913343
TP53	chr17_7578449_C_T	115	20.9	137.09	Hotspot	COSM10739	262610068	7578449	C	T	CC13	ATG [G/A]CC ATC	A161T	Single AA Change	rs193920817
TP53	chr17_7578263_G_A	577	36.2	1752.37	Hotspot	COSM10705	262347540	7578263	GG	AG	CC14	ATC [C/T]GA GTG	R196*	Nonsense
TP53	chr17_7578263_G_A	239	25.5	418.09	Hotspot	COSM10705	262347540	7578263	GG	AG	CC07	ATC [C/T]GA GTG	R196*	Nonsense
TP53	chr17_7577091_G_A	644	59.2	4271.27	Hotspot	COSM10911	261669586	7577091	G	A	CC08	CGG [C/T]GC ACA	R283C	Single AA Change	rs149633775
TP53	chr17_7578457_C_T	151	12.6	84.43	Hotspot	COSM220781	262610068	7578457	CG	TG	CC08	GTC C[G/A]C GCC	R158H	Single AA Change
TP53	chr17_7578478_G_C	463	47.3	1855.48	Hotspot	COSM44003	262610068	7578478	G	C	CC35	ACA C[C/G]C CCG	P151R	Single AA Change
TP53	chr17_7578275_G_A	1983	58.9	15567.3	Hotspot	COSM117949	262347540	7578275	G	A	CC34	CCT [C/T]AG CAT	Q192*	Nonsense
TP53	chr17_7578404_A_-	152	59.9	1143.85	Hotspot	COSM44759	262578967	7578403	CA	C	CC26		C176fs	Frameshift
TP53	chr17_7577094_G_A	147	44.9	725.29	Hotspot	COSM10704	261669586	7577094	GGTCTCT	AGTCTCT	CC27	GAC [C/T]GG CGC	R282W	Single AA Change	rs28934574
TP53	chr17_7577538_C_T	77	33.8	205.33	Hotspot	COSM99602	261746128	7577538	CG	TG	CC31	AAC C[G/A]G AGG	R248Q	Single AA Change	rs11540652
TP53	chr17_7577568_C_A	79	50.6	391.52	Hotspot	COSM43778	261746128	7577568	C	A	CC31	ATG T[G/T]T AAC	C238F	Single AA Change
UBR5	chr8_103292691_G_A	1999	32.3	5067.17	Hotspot	COSM50873	305199938	103292691	G	A	CC12	ACG [C/T]GA GAA	R1978*	Nonsense
