# Supplementary material for: Identification of different mutational profiles in cancers arising in specific colon segments by next generation sequencing
Source: Oncotarget. 2018 May 8;9(35):23960–74. doi: 10.18632/oncotarget.25251 (PMC5963617; doi:10.18632/oncotarget.25251)
Supplement: Supplementary file 5 [file oncotarget-09-23960-s005.xlsx]

## Sheet: Supplemental Table S4
Supplemental Table S4. Correlation between mutated gene and clinical variables were assessed using contingency tables with chi square test.
GENE Symbol	N			T *			Stage				M		Anatomical Site
	N0 (n=20)	N1 (n=9)	N2 (n=7)	T2 (n=5)	T3 (n=23)	T4 (n=7)	I (n=7)	II (n=13)	III (n=12)	IV (n=4)	M0 (n=32)	M1 (n=4)	Ascending Colon	Cecum	Descending Colon	Hepatic Flexure	Splenic Flexure	Transverse
AFF1							1 (14.29%)	0	0	2 (50%)	1 (3.12%)	2 (50%)
AKT2				1 (20%)	0	0
ATF1	0	2 (22.22%)	0
ATM				0	0	2 (28.57%)							0	0	0	0	2 (40%)	0
AURKB							1 (14.29%)	0	0	2 (50%)	1 (3.12%)	2 (50%)
BCR							0	0	0	1 (25%)
BLNK													0	0	3 (42.86%)	3 (37.50%)	4 (80%)	1 (25%)
CBL													4 (57.14%)	0	0	0	0	0
CDH11	0	3 (33.33%)	0
CDH20				1 (20%)	0	0
COL1A1	1 (5%)	4 (4.44%)	1 (14.29%)				0	1 (7.69%)	5 (41.67%)	0			0	0	4 (57.14%)	1 (12.5%)	1 (20%)	0
DCC				2 (40%)	1 (4.35%)	0
ERBB2							0	0	2 (16.67%)	3 (75%)	3 (9.38%)	3 (75%)
ERBB3	0	2 (22.22%)	0
ERCC5				2 (40%)	0	1 (14.29%)
FANCD2							3 (42.86%)	0	1 (8.33%)	2 (50%)
FGFR2													0	0	0	0	2 (40%)	0
FLT4													5 (75.43%)	0	2 (28.57%)	2 (25%)	0	0
FOXP1				1 (20%)	0	0
GATA2				1 (20%)	0	0
GRM8													0	0	0	0	2 (40%)	0
HIF1A	0	2 (22.22%)	0
IDH1							0	0	0	1 (25%)
IKZF1							0	0	0	1 (25%)
ING4				1 (20%)	0	0	2 (28.57%)	0	0	0
ITGB2							0	0	0	1 (25%)
KDM5C	0	2 (22.22%)	0
KLF6							0	0	0	1 (25%)
KRAS													1 (14.29%)	2 (33.33%)	0	3 (37.5%)	4 (80%)	0
LAMP1													0	0	0	0	0	2 (50%)
MET	0	0	2 (28.57%)
MLLT10				1 (20%)	0	0
MN1							0	1 (7.69%)	0	2 (50%)	1 (3.12%)	2 (50%)
MSH6				2 (40%)	1 (4.35%)	0
MYB							0	0	0	1 (25%)
NKX2-1							0	0	0	1 (25%)
NOTCH1													4 (57.14%)	0	2 (28.57%)	0	1 (20%)	0
PAK3				2 (40%)	0	0	2 (28.57%)	0	0	0
PAX8				2 (40%)	1 (4.35%)	0
PER1				2 (40%)	0	1 (14.29%)
PHOX2B	0	2 (22.22%)	0				0	0	0	2 (50%)	0	2 (50%)	0	0	0	0	2 (40%)	0
PIK3CD	1 (5%)	0	3 (42.86%)
PIM1							0	0	0	1 (25%)
PLEKHG5	0	2 (22.22%)	5 (71.43%)
PMS1				1 (20%)	0	0
PPARG													1 (14.29%)	0	0	0	3 (60%)	1 (25%)
PSIP1							0	0	0	1 (25%)
PTPRD							1 (14.29%)	1 (7.69%)	0	3 (75%)	2 (6.25%)	3 (75%)	1 (14.29%)	0	0	0	3 (60%)	1 (25%)
PTPRT							2 (28.57%)	1 (7.69%)	0	2 (50%)
RARA							0	0	0	1 (25%)
RNASEL							0	0	0	1 (25%)
SF3B1							2 (28.57%)	0	0	0
SMARCA4							3 (42.86%)	1 (7.69%)	0	2 (50%)
SOCS1							0	0	0	1 (25%)
TAL1							1 (14.29%)	0	1 (8.33%)	2 (50%)
THBS1				0	0	2 (28.57%)
WHSC1				0	0	2 (28.57%)
ZNF384				1 (20%)	0	0
			* T1 was not tested for the association between mutated genes and clinical variables since only two patients in the cohort under study presented T1 tumors
